# Supplementary material for: Disabilities and Disparities in Oral Health-Related Quality of Life: A Systematic Review and Meta-Analysis in Saudi Arabia
Source: Medicina (Kaunas). 2024 Dec 4;60(12):2005. doi: 10.3390/medicina60122005 (PMC11727891; doi:10.3390/medicina60122005)
Supplement: Supplementary file 1 [file medicina-60-02005-s001.zip]

Archive with 1 entries (1 files):
- medicina-3287767-supplementary.pdf
